# Supplementary material for: Genomic epidemiology of the rotavirus G2P[4] strains in coastal Kenya pre- and post-rotavirus vaccine introduction, 2012–8
Source: Virus Evol. 2023 Apr 15;9(1):vead025. doi: 10.1093/ve/vead025 (PMC10190042; doi:10.1093/ve/vead025)
Supplement: vead025_Supp [file vead025_supp.zip]

Archive with 7 entries (7 files):
- Table S1.docx
- Table S2.xlsx
- Table S3.xlsx
- Table S4.xlsx
- Table S5.xlsx
- Fig S1.tiff
- Fig S2.tiff
