# Supplementary material for: Genomic epidemiology of the rotavirus G2P[4] strains in coastal Kenya pre- and post-rotavirus vaccine introduction, 2012–8
Source: Virus Evol. 2023 Apr 15;9(1):vead025. doi: 10.1093/ve/vead025 (PMC10190042; doi:10.1093/ve/vead025)
Supplement: vead025_Supp [file vead025_supp.zip › Table S4.xlsx]

## Sheet: VP7
Table S4: Amino acid alignment showing changes in known antibody epitopes of the G2 Kilifi strains with respect to the ancestral DS-1 protein sequence (GenBank Accession: HQ650124). Conserved residues in the Kilifi G2 strains relative to the reference sequence are shown with a dot (.).
Table S4: Amino acid alignment showing changes in known antibody epitopes of the G2 Kilifi strains with respect to the ancestral DS-1 protein sequence (GenBank Accession: HQ650124). Conserved residues in the Kilifi G2 strains relative to the reference sequence are shown with a dot (.).	Vaccination Status	Lineage	Epitope 7-1a														Epitope 7-1b						Epitope 7-2									AA changes outside the antigenic epitopes
			87	91	94	96	97	98	99	100	104	123	125	129	130	291	201	211	212	213	238	242	143	145	146	147	148	190	217	221	264	15	44	72	75	113	139	178	241	287	306	319
DS-1/1976		I	A	N	S	D	E	W	E	N	Q	D	N	V	N	K	Q	D	V	N	N	N	R	D	N	T	S	D	I	S	G	S	I	S	P	I	V	S	I	I	V	A
Rotarix G1P1 A[8]			T	T	N	G	E	W	K	D	Q	S	V	V	D	K	Q	N	V	D	N	T	K	D	Q	N	L	S	M	N	G
BEL/F02031/2010/G1P8		Vaccine-derived strain	T	T	N	G	E	W	K	D	Q	S	V	V	D	K	Q	N	V	D	N	T	K	D	Q	N	L	S	M	N	G
BEL/F04258/2010/G1P8		Vaccine-derived strain	T	T	N	G	E	W	K	D	Q	S	V	V	D	K	Q	N	V	D	N	T	K	D	Q	N	L	S	M	N	G
KLF1066/2014	Not Vaccinated	IVa-3	.	.	.	N	.	.	.	.	.	.	T	M	.	.	.	.	.	D	.	.	.	.	.	.	.	.	.	.	.	.	M	.	S	T	I	N	.	V	I	T
KLF1067/2014	Not Vaccinated	IVa-3	.	.	.	N	.	.	.	.	.	.	T	M	.	.	.	.	.	D	.	.	.	.	.	.	.	.	.	.	.	.	M	.	S	T	I	N	.	V	I	T
KLF0831/2016	Not Vaccinated	IVa-3	T	.	.	N	.	.	.	.	.	.	T	M	.	.	.	.	.	D	.	.	.	.	.	.	.	.	.	.	.	.	M	.	L	T	I	N	.	V	I	T
KLF0833/2016	Not Vaccinated	IVa-3	T	.	.	N	.	.	.	.	.	.	T	M	.	.	.	.	.	D	.	.	.	.	.	.	.	.	.	.	.	.	M	G	L	T	I	N	.	V	I	T
KLF1012/2016	Not Vaccinated	IVa-3	T	.	.	N	.	.	.	.	.	.	T	M	.	.	.	.	.	D	.	.	.	.	.	.	.	.	.	.	.	.	M	G	L	T	I	N	.	V	I	T
KLF1068/2016	Vaccinated	IVa-3	T	.	.	N	.	.	.	.	.	.	T	M	.	.	.	.	.	D	.	.	.	.	.	.	.	.	.	.	.	.	M	G	L	T	I	N	.	V	I	T
KLF0836/2016	Vaccinated	IVa-3	T	.	.	N	.	.	.	.	.	.	T	M	.	.	.	.	.	D	.	.	.	.	.	.	.	.	.	.	.	.	M	.	L	T	I	N	.	V	I	T
KLF1069/2016	Vaccinated	IVa-3	T	.	.	N	.	.	.	.	.	.	T	M	.	.	.	.	.	D	.	.	.	.	.	.	.	.	.	.	.	.	M	G	L	T	I	N	.	V	I	T
KLF0841/2016	Not Vaccinated	IVa-3	T	.	.	N	.	.	.	.	.	.	T	M	.	.	.	.	.	D	.	.	.	.	.	.	.	.	.	.	.	.	M	G	L	T	I	N	.	V	I	T
KLF1014/2016	Not Vaccinated	IVa-3	T	.	.	N	.	.	.	.	.	.	T	M	.	.	.	.	.	D	.	.	.	.	.	.	.	.	.	.	.	.	M	G	L	T	I	N	.	V	I	T
KLF1016/2016	Vaccinated	IVa-3	T	.	.	N	.	.	.	.	.	.	T	M	.	.	.	.	.	D	.	.	.	.	.	.	.	.	.	.	.	.	M	G	L	T	I	N	.	V	I	T
KLF1070/2016	Vaccinated	IVa-3	T	.	.	N	.	.	.	.	.	.	T	M	.	.	.	.	.	D	.	.	.	.	.	.	.	.	.	.	.	.	M	G	L	T	I	N	.	V	I	T
KLF1071/2016	Vaccinated	IVa-3	T	.	.	N	.	.	.	.	.	.	T	M	.	.	.	.	.	D	.	.	.	.	.	.	.	.	.	.	.	.	M	G	L	T	I	N	.	V	I	T
KLF1072/2016	Not Vaccinated	IVa-3	T	.	.	N	.	.	.	.	.	.	T	M	.	.	.	.	.	D	.	.	.	.	.	.	.	.	.	.	.	.	M	G	L	T	I	N	.	V	I	T
KLF0844/2016	Vaccinated	IVa-3	T	.	.	N	.	.	.	.	.	.	T	M	.	.	.	.	.	D	.	.	.	.	.	.	.	.	.	.	.	.	M	G	L	T	I	N	.	V	I	T
KLF1073/2016	Not Vaccinated	IVa-3	T	.	.	N	.	.	.	.	.	.	T	M	.	.	.	.	.	D	.	.	.	.	.	.	.	.	.	.	.	.	M	G	L	T	I	N	.	V	I	T
KLF0845/2016	Vaccinated	IVa-3	T	.	.	N	.	.	.	.	.	.	T	M	.	.	.	.	.	D	.	.	.	.	.	.	.	.	.	.	.	.	M	G	L	T	I	N	.	V	I	T
KLF0848/2016	Not Vaccinated	IVa-3	T	.	.	N	.	.	.	.	.	.	T	M	.	.	.	.	.	D	.	.	.	.	.	.	.	.	.	.	.	.	M	G	L	T	I	N	.	V	I	T
KLF0849/2016	Vaccinated	IVa-3	T	.	.	N	.	.	.	.	.	.	T	M	.	.	.	.	.	D	.	.	.	.	.	.	.	.	.	.	.	.	M	G	L	T	I	N	.	V	I	T
KLF0850/2016	Vaccinated	IVa-3	T	.	.	N	.	.	.	.	.	.	T	M	.	.	.	.	.	D	.	.	.	.	.	.	.	.	.	.	.	.	M	G	L	T	I	N	.	V	I	T
KLF0852/2016	Vaccinated	IVa-3	T	.	.	N	.	.	.	.	.	.	T	M	.	.	.	.	.	D	.	.	.	.	.	.	.	.	.	.	.	.	M	G	L	T	I	N	.	V	I	T
KLF0853/2014	Vaccinated	IVa-3	T	.	.	N	.	.	.	.	.	.	T	M	.	.	.	.	.	D	.	.	.	.	.	.	.	.	.	.	.	.	M	G	L	T	I	N	.	V	I	T
KLF1074/2016	Not Vaccinated	IVa-3	T	.	.	N	.	.	.	.	.	.	T	M	.	.	.	.	.	D	.	.	.	.	.	.	.	.	.	.	.	.	M	G	L	T	I	N	.	V	I	T
KLF0856/2016	Not Vaccinated	IVa-3	T	.	.	N	.	.	.	.	.	.	T	M	.	.	.	.	.	D	.	.	.	.	.	.	.	.	.	.	.	.	M	G	L	T	I	N	.	V	I	T
KLF1075/2016	Not Vaccinated	IVa-3	T	.	.	N	.	.	.	.	.	.	T	M	.	.	.	.	.	D	.	.	.	.	.	.	.	.	.	.	.	.	M	G	L	T	I	N	.	V	I	T
KLF1021/2016	Not Vaccinated	IVa-3	T	.	.	N	.	.	.	.	.	.	T	M	.	.	.	.	.	D	.	.	.	.	.	.	.	.	.	.	.	.	M	G	L	T	I	N	.	V	I	T
KLF1076/2016	Not Vaccinated	IVa-3	T	.	.	N	.	.	.	.	.	.	T	M	.	.	.	.	.	D	.	.	.	.	.	.	.	.	.	.	.	.	M	G	L	T	I	N	.	V	I	T
KLF1026/2017	Vaccinated	IVa-3	T	.	.	N	.	.	.	.	.	.	T	M	.	.	.	.	.	D	.	.	.	.	.	.	.	.	.	.	.	.	M	G	L	T	I	N	.	V	I	T
KLF1077/2018	Not Vaccinated	IVa-3	T	.	.	N	.	.	.	.	.	.	T	M	.	.	.	.	.	D	.	.	.	.	.	.	.	.	.	.	.	.	M	G	L	T	I	N	.	V	I	T
KLF1078/2018	Not Vaccinated	IVa-3	T	.	.	N	.	.	.	.	.	.	T	M	.	.	.	.	.	D	.	.	.	.	.	.	.	.	.	.	.	.	M	G	L	T	I	N	.	V	I	T
KLF1033/2018	Not Vaccinated	IVa-3	T	.	.	N	.	.	.	.	.	.	T	M	.	.	.	.	.	D	.	.	.	.	.	.	.	.	.	.	.	.	M	N	S	T	I	N	.	V	I	T
KLF0550/2012	Pre-vaccine period	IVa-1	T	.	.	N	.	.	.	.	.	.	T	M	.	.	.	.	.	.	.	S	.	.	.	.	.	.	.	.	.	F	M	.	S	T	.	N	M	V	I	T
KLF1064/2012	Pre-vaccine period	IVa-1	T	.	.	N	.	.	.	.	.	.	T	M	.	.	.	.	.	.	.	S	.	.	.	.	.	.	.	.	.	F	M	.	S	T	.	N	M	V	I	T
KLF0551/2012	Pre-vaccine period	IVa-1	T	.	.	N	.	.	.	.	.	.	T	M	.	.	.	.	.	.	.	S	.	.	.	.	.	.	.	.	.	F	M	.	S	T	.	N	M	V	I	T
KLF0553/2012	Pre-vaccine period	IVa-1	T	.	.	N	.	.	.	.	.	.	T	M	.	.	.	.	.	.	.	S	.	.	.	.	.	.	.	.	.	F	M	.	S	T	.	N	M	V	I	T
KLF0558/2012	Pre-vaccine period	IVa-1	T	.	.	N	.	.	.	.	.	.	T	M	.	.	.	.	.	.	.	S	.	.	.	.	.	.	.	.	.	F	M	.	S	T	.	N	M	V	I	T
KLF0569/2012	Pre-vaccine period	IVa-3	T	.	.	N	.	.	.	.	.	.	T	M	.	.	.	.	.	D	.	.	.	.	.	.	.	.	.	.	.	.	M	.	S	T	I	N	.	V	I	T
KLF0570/2012	Pre-vaccine period	IVa-3	T	.	.	N	.	.	.	.	.	.	T	M	.	.	.	.	.	D	.	.	.	.	.	.	.	.	.	.	.	.	M	.	S	T	I	N	.	V	I	.
KLF0575/2012	Pre-vaccine period	IVa-3	T	.	.	N	.	.	.	.	.	.	T	M	.	.	.	.	.	D	.	.	.	.	.	.	.	.	.	.	.	.	M	.	S	T	I	N	.	V	I	T
KLF0578/2012	Pre-vaccine period	IVa-3	T	.	.	N	.	.	.	.	.	.	T	M	.	.	.	.	.	D	.	.	.	.	.	.	.	.	.	.	.	.	M	.	S	T	I	N	.	V	I	T
KLF0580/2012	Pre-vaccine period	IVa-3	T	.	.	N	.	.	.	.	.	.	T	M	.	.	.	.	.	D	.	.	.	.	.	.	.	.	.	.	.	.	M	.	S	T	I	N	.	V	I	T
KLF0582/2012	Pre-vaccine period	IVa-3	T	.	.	N	.	.	.	.	.	.	T	M	.	.	.	.	.	D	.	.	.	.	.	.	.	.	.	.	.	.	M	.	S	T	I	N	.	V	I	-
KLF0585/2012	Pre-vaccine period	IVa-3	T	.	.	N	.	.	.	.	.	.	T	M	.	.	.	.	.	D	.	.	.	.	.	.	.	.	.	.	.	.	M	.	S	T	I	N	.	V	I	-
KLF0593/2012	Pre-vaccine period	IVa-3	T	.	.	N	.	.	.	.	.	.	T	M	.	.	.	.	.	D	.	.	.	.	.	.	.	.	.	.	.	.	M	.	S	T	I	N	.	V	I	-
KLF0601/2012	Pre-vaccine period	IVa-3	T	.	.	N	.	.	.	.	.	.	T	M	.	.	.	.	.	D	.	.	.	.	.	.	.	.	.	.	.	.	M	.	S	T	.	N	.	V	I	T
KLF0602/2012	Pre-vaccine period	IVa-3	T	.	.	N	.	.	.	.	.	.	T	M	.	.	.	.	.	D	.	.	.	.	.	.	.	.	.	.	.	.	M	.	S	T	I	N	.	V	I	T
KLF0607/2012	Pre-vaccine period	IVa-3	T	.	.	N	.	.	.	.	.	.	T	M	.	.	.	.	.	D	.	.	.	.	.	.	.	.	.	.	.	.	M	.	S	T	I	N	.	V	I	T
KLF0608/2012	Pre-vaccine period	IVa-3	T	.	.	N	.	.	.	.	.	.	T	M	.	.	.	.	.	D	.	.	.	.	.	.	.	.	.	.	.	.	M	.	S	T	I	N	.	V	I	T
KLF0610/2012	Pre-vaccine period	IVa-3	T	.	.	N	.	.	.	.	.	.	T	M	.	.	.	.	.	D	.	.	.	.	.	.	.	.	.	.	.	.	M	.	S	T	I	N	.	V	I	T
KLF0612/2012	Pre-vaccine period	IVa-3	T	.	.	N	.	.	.	.	.	.	T	M	.	.	.	.	.	D	.	.	.	.	.	.	.	.	.	.	.	.	M	.	S	T	I	N	.	V	I	T
KLF0616/2012	Pre-vaccine period	IVa-3	T	.	.	N	.	.	.	.	.	.	T	M	.	.	.	.	.	D	.	.	.	.	.	.	.	.	.	.	.	.	M	.	S	T	I	N	.	V	I	T
KLF1065/2012	Pre-vaccine period	IVa-3	T	.	.	N	.	.	.	.	.	.	T	M	.	.	.	.	.	D	.	.	.	.	.	.	.	.	.	.	.	.	M	.	S	T	I	N	.	V	I	T
KLF0623/2012	Pre-vaccine period	IVa-3	T	.	.	N	.	.	.	.	.	.	T	M	.	.	.	.	.	D	.	.	.	.	.	.	.	.	.	.	.	.	M	.	S	T	I	N	.	V	I	-
KLF0629/2012	Pre-vaccine period	IVa-3	T	.	.	N	.	.	.	.	.	.	T	M	.	.	.	.	.	D	.	.	.	.	.	.	.	.	.	.	.	.	M	.	S	T	I	N	.	V	I	-
KLF0630/2013	Pre-vaccine period	IVa-3	T	.	.	N	.	.	.	.	.	.	T	M	.	.	.	.	.	D	.	.	.	.	.	.	.	.	.	.	.	.	M	.	S	T	I	N	.	V	I	.
KLF0640/2013	Pre-vaccine period	IVa-3	T	.	.	N	.	.	.	.	.	.	T	M	.	.	.	.	.	D	.	.	.	.	.	.	.	.	.	.	.	.	M	.	S	T	I	N	.	V	I	T
KLF0657/2013	Pre-vaccine period	IVa-3	T	.	.	N	.	.	.	.	.	.	T	M	.	.	.	.	.	D	.	.	.	.	.	.	.	.	.	.	.	.	M	.	S	T	I	N	.	V	I	.
KLF0673/2013	Pre-vaccine period	IVa-3	T	.	.	N	.	.	.	.	.	.	T	M	.	.	.	.	.	D	.	.	.	.	.	.	.	.	.	.	.	.	M	.	S	T	I	N	.	V	I	.
KLF0712/2014	Pre-vaccine period	IVa-3	.	.	.	N	.	.	.	.	.	.	T	M	.	.	.	.	.	D	.	.	.	.	.	.	.	.	.	.	.	.	M	.	S	T	I	N	.	V	I	T
KLF0713/2014	Pre-vaccine period	IVa-3	.	.	.	N	.	.	.	.	.	.	T	M	.	.	.	.	.	D	.	.	.	.	.	.	.	.	.	.	.	.	M	.	S	T	I	N	.	V	I	T
KLF0719/2014	Pre-vaccine period	IVa-3	.	.	.	N	.	.	.	.	.	.	T	M	.	.	.	.	.	D	.	.	.	.	.	.	.	.	.	.	.	.	M	.	S	T	I	N	.	V	I	-
KLF0720/2014	Pre-vaccine period	IVa-3	.	.	.	N	.	.	.	.	.	.	T	M	.	.	.	.	.	D	.	.	.	.	.	.	.	.	.	.	.	.	M	.	S	T	I	N	.	V	I	T
KLF0722/2014	Pre-vaccine period	IVa-3	.	.	.	N	.	.	.	.	.	.	T	M	.	.	.	.	.	D	.	.	.	.	.	.	.	.	.	.	.	.	M	.	S	T	I	N	.	V	I	T
